# Supplementary material for: Lace Up and Mindfulness: A Randomized Controlled Trial Intervention to Reduce Emotional Eating, Anxiety, and Sleep Disturbances in Latinx and Black Youth
Source: Children (Basel). 2023 Mar 10;10(3):538. doi: 10.3390/children10030538 (PMC10046922; doi:10.3390/children10030538)
Supplement: Supplementary file 1 [file children-10-00538-s001.zip]

Archive with 1 entries (1 files):
- children-2237963-supplementary.pdf
